# Supplementary material for: Disparity in the timing of vertebrate diversification events between the northern and southern hemispheres
Source: BMC Evol Biol. 2012 Dec 15;12:244. doi: 10.1186/1471-2148-12-244 (PMC3540028; doi:10.1186/1471-2148-12-244)
Supplement: Additional file 1 — Appendix S1. Raw data on the age of species, based on oldest intraspecific diversification events as revealed by molecular phylogenies. The Table shows Species, Hemisphere (N: northern, S: southern), Latitude (below 40°, above 40°, or in both areas), Age (millions of years), and corresponding references. [file 1471-2148-12-244-S1.xlsx]

## Sheet: Sheet1
Class	Species	Hemisphere	Latitude	Age (Myr)	References
Amphibian	Alytes obstetricans	N	both	6	I. Martınez–Solano et al., J. Biogeogr. 31, 603–618 (2004).
Amphibian	Arenophryne rotunda	S	below	5.63	D. L. Edward et al. Mol. Phylogenet. Evol. 45, 494–505 (2007).
Amphibian	Babina pleuraden	N	below	2.44	Z. J. Li et al. PLoS ONE 7, e34013 (2012).
Amphibian	Bombina orientalis	N	both	1.65	Y. Zheng et al. Mol. Phylogenet. Evol. 52, 70–83 (2009).
Amphibian	Buergeria buergeri	N	both	6.7	T. Nishizawa et al. Mol. Phylogenet. Evol. in press (2011)
Amphibian	Buergeria japonica	N	below	4.3	T. Nishizawa et al. Mol. Phylogenet. Evol. in press (2011)
Amphibian	Bufo balearicus	N	both	1.87	M. Stöck et al., BMC Evol. Biol. 8, 56 (2008).
Amphibian	Bufo boulengeri	N	below	1.4	M. Stöck et al., BMC Evol. Biol. 8, 56 (2008).
Amphibian	Bufo calamita	N	both	1.81	G. Rowe, et al., Mol. Phylogenet. Evol. 39, 335–346 (2006).
Amphibian	Bufo siculus	N	below	1.12	M. Stöck et al., BMC Evol. Biol. 8, 56 (2008).
Amphibian	Bufo variabilis	N	both	0.85	M. Stöck et al., BMC Evol. Biol. 8, 56 (2008).
Amphibian	Bufo viridis	N	both	0.99	M. Stöck et al., BMC Evol. Biol. 8, 56 (2008).
Amphibian	Crinia georgiana	S	below	1.49	D. L. Edwards et al., Mol. Ecol. 16, 2782–2796 (2007).
Amphibian	Crinia signifera	S	both	8.99	R. Symula et al., Mol. Phylogenet. Evol. 47, 569–580 (2008).
Amphibian	Discoglossus galganoi	N	both	1	M. Garcia–Paris & E. L. Jockush. J. Zool. London. 248, 209–218 (1999).
Amphibian	Eupsophus calcaratus	S	both	0.188	J. J. Nuñez et al. Molecular Phylogenetics and Evolution 58, 343–352 (2011).
Amphibian	Feirana quadranus	N	below	4.6	B. Wang et al., PLoS ONE 7, e41579 (2012).
Amphibian	Hyla felixarabica	N	below	2.02	V. Gvozdík et al., Mol. Phylogenet. Evol. 55, 1146–1166 (2010).
Amphibian	Hyla intermedia	N	both	2.97	D. Canestrelli et al., Mol. Ecol. 16, 4808–4821 (2007).
Amphibian	Hyla sarda	N	both	0.55	Bisconti et al., Mol. Ecol. 20, 5313–5327 (2011).
Amphibian	Hyla savignyi	N	both	2.75	V. Gvozdík et al., Mol. Phylogenet. Evol. 55, 1146–1166 (2010).
Amphibian	Hypsiboas albopuncatus	S	below	4.75	C. P. A. Prado et al., Mol. Ecol. 21, 921-941 (2012).
Amphibian	Insuetophrynus acarpicus	S	below	0.55	M. A. Méndez et al., J. Herpetol., 16, 93–96 (2006).
Amphibian	Leiopelma hochstetteri	S	below	1.79	A. Fouquet et al., Conserv. Genet. 11, 907–919 (2010).
Amphibian	Leptobrachium ailaonicum	N	below	8.41	M. Zhang et al., 2010. Mol. Phylogenet. Evol. 54, 47–58 (2010).
Amphibian	Litoria aurea	S	below	0.2	E. L. Burns et al., Conserv. Genet. 8, 17–32 (2007).
Amphibian	Litoria pearsoniana	S	below	3.5	K. McGuigan et al., Mol. Ecol. 7, 175–186 (1998).
Amphibian	Nanorana yunnanensis	S	below	5.25	M. Zhang et al., Mol. Ecol. 19, 3406–3420 (2010).
Amphibian	Pelobates fuscus	N	above	0.79	C. Eggert et al., Conserv. Genet. 7, 185–195 (2006).
Amphibian	Pelophylax (Rana) nigromaculata	N	both	0.92	H. Zhang et al., BMC Evol. Biol., 8, 21 (2008).
Amphibian	Proceratophrys boiei	S	below	7.86	R. C. Amaro et al., Mol. Phylogenet. Evol. 62, 880-888 (2012).
Amphibian	Pseudacris cadaverina	N	below	0.88	I. C. Phillipsen & A. E. Metcalf. Mol. Phylogenet. Evol. 53, 152–170 (2009).
Amphibian	Pseudacris hypochondriaca	N	below	1	E. Recuero et al., Mol. Phylogenet. Evol. 39, 293–304 (2006).
Amphibian	Rana amamiensis	N	below	0.5	M. Matsui et al., Mol. Phylogenet. Evol. 37, 733–742 (2005).
Amphibian	Rana arvalis	N	above	1	W. Babik et al., Mol. Ecol. 13, 1469–1480 (2004).
Amphibian	Rana cascadae	N	above	4.2	K. J. Monsen & M. S. Blouin, Mol. Ecol. 12, 3275–3286 (2003).
Amphibian	Rana italica	N	both	0.36	D. Canestrelli et al., Mol. Ecol. 17, 3856–3872 (2008).
Amphibian	Rana lessonae	N	both	1.33	D. Canestrelli & G. Nascetti, J. Biogeogr. 35, 1923–1936 (2008).
Amphibian	Rana muscosa	N	both	2.2	J. R. Macey et al., Mol. Phylogenet. Evol. 19, 131–143 (2001).
Amphibian	Rana pipiens	N	both	2	E. A. Hoffman & M. S. Blouin. Evolution, 58, 145–159 (2004).
Amphibian	Rana temporaria	N	above	0.7	J. U. Palo et al., Mol. Ecol. 13, 2631–2644 (2004).
Amphibian	Rana utsunomiyaorum	N	below	1.7	M. Matsui, T. Shimada, H. Ota, T. Tanaka–Ueno, Mol. Phylogenet. Evol. 37 733–742 (2005).
Amphibian	Rhinella henseli	S	below	0.73	M. T. C. Thome et al., Molecular Phylogenetics and Evolution 55 (2010) 1
Amphibian	Thoropa taophora	S	below	3.25	S. W. Fitzpatrick et al., Mol. Ecol. 18, 2877–2896 (2009).
Amphibian	Xenopus gilli	S	below	8.5	B. J. Evans et al., Mol. Phylogenet. Evol. 33, 197–213 (2004).
Amphibian	Xenopus laevis	S	below	11.2	B. J. Evans et al., Mol. Phylogenet. Evol. 33, 197–213 (2004).
Bird	Acanthagenys rufogularis	S	both	0.58	L. Joseph & T. Wilke, J. Biogeogr. 34, 612-624 (2007).
Bird	Acrocephalus arundinaceus	N	both	0.09	S. Bensch, Biol. J. Linnean Soc. 66, 171-185 (1999).
Bird	Aegithalos concinnus	N	below	2.5	C. Dai et al., PLoS ONE 6, e29329 (2011).
Bird	Alcippe morrisonia	N	below	9.855	G. Song et al., BMC Evol. Biol. 9, 143 (2009).
Bird	Alectoris graeca	N	both	0.235	E. Randi et al., Mol. Ecol. 12, 2201-2214 (2003).
Bird	Alectoris magna	N	below	0.47	Z. Huang et al., Mol. Phylogenet. Evol. 43, 379-385 (2007).
Bird	Amazona aestiva	S	below	0.295257	R. Caparroz et al. Diversity Distrib. 15, 459-468 (2009).
Bird	Ammodramus savannarum	N	both	0.03304	N.L. Bulgin et al. Mol. Ecol. 12, 831-844 (2003).
Bird	Anas strepera	N	both	0.081	J.L. Peters et al., Evolution 62, 1469–1483 (2008).
Bird	Anser brachyrhynchus	N	above	0.039	M. Ruokonen et al., Mol. Ecol. 14, 171-178 (2005).
Bird	Artamus cinereus	S	both	0.24	L. Joseph & T. Wilke, J. Biogeogr. 34, 612-624 (2007).
Bird	Bambusicola thoracica thoracica	N	below	0.35	Z. Huang et al. Mol. Phylogenet. Evol. 56, 273-280 (2010).
Bird	Calidris alpina	N	above	0.02	D.M. Buehler & A.J. Baker, The Condor 107, 497-513 (2005).
Bird	Calidris canutus	N	above	0.18	D.M. Buehler & A.J. Baker, The Condor 107, 497-513 (2005).
Bird	Calonectris diomedea	N	both	1	E. Gómez-Díaz et al., Mol. Phylogenet. Evol. 41, 322-332 (2006).
Bird	Capreolus capreolus	N	both	0.225	E. Randi et al., Heredity 80, 429-437 (1998).
Bird	Carduelis carduelis	N	both	1.2	Arnaiz-Villena et al., Cell. Mol. Life Sci. 58,1159-1166 (2001).
Bird	Carduelis flavirostris	N	both	0.5	Y. Qu et al., Mol. Ecol. 19, 338-351 (2010).
Bird	Catharus ustulatus	N	both	0.01	K.C. Ruegg & T.B. Smith, Proc. R. Soc. Lond. B 269, 1375-1381 (2002).
Bird	Chen caerulescens	N	both	0.55	J.C. Avise et al., Evolution, 46, 1084-1096 (1992).
Bird	Cinclus cinclus	N	both	0.282	F. Hourlay et al., Mol. Phylogenet. Evol. 49, 435-444 (2008).
Bird	Columba janthina	N	below	0.2375	S. Seki et al., Conserv. Genet. 8, 1109-1121 (2007).
Bird	Coturnix novaezelandiae	S	above	0.8	M. Seabrook-Davison et al., PLoS ONE 4, e6400 (2009).
Bird	coturnix pectoralis	S	below	0.2	M. Seabrook-Davison et al., PLoS ONE 4, e6400 (2009).
Bird	coturnix ypsilophora	S	below	2	M. Seabrook-Davison et al., PLoS ONE 4, e6400 (2009).
Bird	Cracticus nigrogularis	S	below	0.1925	A.M. Kearns et al., Emu 110, 285-295 ( 2010).
Bird	Cyanistes teneriffae	N	below	3.2	J.C. Illera et al., Mol. Ecol. 20, 4123-4139 (2011).
Bird	Cyanopica cyanus	N	both	1.266	K.W. Fok et al. Proc. R. Soc. Lond. B269, 1671-1679 (2002).
Bird	Dendragapus obscurus	N	above	0.07	G.F. Barrowclough et al., Mol. Ecol. 13, 1911-1922 (2004).
Bird	Dendrocolaptes platyrostris	S	below	0.22	G.S. Cabanne et al., Biol. J. Linnean Soc. 103, 801-820 (2011).
Bird	Dendrocopos major	N	both	0.1	E. Garcia-del-Rey et al. J. Ornithol. 148, 531-536 (2007).
Bird	Dendroica caerulescens	N	both	0.0275	W.E. Grus et al. The Auk 126, 198-210 (2009).
Bird	Dendroica discolor	N	both	0.069711	C.A. Buerkle, Evolution 53, 1915-1924 (1999).
Bird	Dendroica nigrescens	N	both	0.4	I.J. Lovette et al., Mol. Ecol. 8, 1431-1441 (1999).
Bird	Eremophila alpestris	N	both	0.249	Y. Qu et al., Mol. Ecol. 19, 338-351 (2010).
Bird	Erithacus komadori	N	below	0.24	S. Seki et al., Mol. Ecol. 16, 101-113 (2007).
Bird	Eudyptes moseleyi	S	above	0.33	P. Jouventin et al. Mol. Ecol. 15, 3413-3423 (2006).
Bird	Eudyptula minor	S	both	1.865	J.C. Banks et al., Notornis 49, 29-38 (2002).
Bird	Galerida cristata	N	both	1.3	A. Guillaumet et al., Mol. Phylogenet. Evol. 39, 645-656 (2006).
Bird	Grus canadensis	N	both	1.5	J.M. Rhymer et al., Conserv.Genet. 2, 203-218, (2001).
Bird	Gymnorhina tibicen	S	both	0.36533	A. Toon et al., Mol. Ecol. 16, 2525-2541 (2007).
Bird	Haliaeetus albicilla	N	above	0.1225	F. Hailer et al., J. Biogeogr. 34, 1193-1206 (2007).
Bird	Hydrobates pelagicus	N	both	0.45	C. Cagnon et al., Mar. Biol. 145, 1257-1264 (2004).
Bird	Lagopus mutus	N	above	0.047	K. Holder et al., Evolution 53, 1936-1950 (1999).
Bird	Larus fuscus	N	above	0.165	D. Liebers & A.J. Helbig, J. Evol. Biol. 15, 1021-1033 (2002).
Bird	Larus novaehollandiae	S	both	0.13	A.D. Given et al. The Auk 122, 268-279 (2005).
Bird	Leptotila verreauxi	N	below	1.62	K.P. Johnson & J.D. Weckstein, J. Biogeogr. 38, 1069-1076 (2011).
Bird	Lichenostomus virescens	S	both	0.25	L. Joseph & T. Wilke, J. Biogeogr. 34, 612-624 (2007).
Bird	Loxia curvirostra	N	both	1.4	Arnaiz-Villena et al., Cell. Mol. Life Sci. 58,1159-1166 (2001).
Bird	Malurus melanocephalus	S	below	0.27	J.Y. Lee & S.V. Edwards, Evolution 62,: 3117-3134 (2008).
Bird	Melithreptus brevirostris	S	below	0.23	A. Toon et al., Mol. Ecol. 19, 2980-2994 (2010).
Bird	Melithreptus gularis	S	below	0.72	A. Toon et al., Mol. Ecol. 19, 2980-2994 (2010).
Bird	Montifringilla adamsi	N	both	0.16	Y. Qu et al., Mol. Ecol. 19, 338-351 (2010).
Bird	Motacilla aguimp	S	below	1.3	G. Voelker, The Condor 104, 725-739 (2002).
Bird	Motacilla alba lugens	N	above	0.23	G. Voelker, The Condor 104, 725-739 (2002).
Bird	Motacilla cinerea	N	above	0.44	G. Voelker, The Condor 104, 725-739 (2002).
Bird	Motacilla clara	S	below	1.5	G. Voelker, The Condor 104, 725-739 (2002).
Bird	Oceanodroma castro	N	below	0.34	A.L. Smith et al., Mol. Phylogenet. Evol. 43, 755-773 (2007).
Bird	Oporornis tolmiei	N	both	1	B. Mila et al., Proc. R. Soc. Lond. B 267, 1033-1040 (2000).
Bird	Otis tarda	N	both	0.2	C. Pitra et al., Mol. Ecol. 9 , 1165-1170 (2000).
Bird	Parus carolinensis	N	below	1	F.B. Gill et al. Evolution, 47, 195-212 ( 1993).
Bird	Parus major	N	both	3	L. Kvist et al., Proc. R. Soc. Lond. B 270, 1447-1454 (2003).
Bird	Parus montanus	N	both	0.219	W. Saltzburger et al., Mol. Phylogenet. Evol. 24, 26-34 (2002).
Bird	Perameles bougainville	S	below	2.86	M. Westerman et al., Mol. Phylogenet. Evol. 62, 97-108 (2012).
Bird	Perdix perdix	N	both	1.1	T. Liukkonen-Anttila et al., J. Evol. Biol. 15, 971-982 (2002).
Bird	Phasianus colchicus	N	both	0.21	Y. Liu et al., Mol. Phylogenet. Evol. 55, 409-417 (2010).
Bird	Phoenicurus ochruros	N	both	4.08	Y. Qu et al., Mol. Ecol. 19, 338-351 (2010).
Bird	Pica pica	N	both	1.82	A. Kryukov et al., J. Zool. Syst. Evol. Research 42, 342-351 (2004).
Bird	Piranga rubra	N	below	0.8	T.M. Shepherd & K.J. Burns, J. Avian Biol. 38, 13-27 (2007).
Bird	Poecile gambeli	N	both	1.07	G.M. Spellman et al., Mol. Ecol. 16, 1055-1068 (2007).
Bird	Procellaria aequinoctialis	S	both	0.35	N.M. Mareile Techow et al., Mol. Phylogenet. Evol. 52, 25-33 (2009).
Bird	Progne subis	N	both	0.3	A.J. Baker e tal., Conserv. Genet. 9, 495-505 (2008).
Bird	Pseudopodoces humilis	N	both	0.561	S.J. Yang et al., Mol. Phylogenet. Evol. 41, 257-265 (2006).
Bird	Pygoscelis adeliae	S	above	0.075	P.A. Ritchie et al., Mol. Biol. Evol. 21, 240-248 (2004).
Bird	Pyrgilauda blanfordi	N	both	0.22	Y. Qu et al., Mol. Ecol. 19, 338-351 (2010).
Bird	Pyrrhula pyrrhula	N	both	2.1	Arnaiz-Villena et al., Cell. Mol. Life Sci. 58,1159-1166 (2001).
Bird	Riparia diluta	N	both	0.873	A. Pavlova et al., Mol. Phylogenet. Evol. 48, 61-73 (2008).
Bird	Riparia riparia	N	both	0.308	A. Pavlova et al., Mol. Phylogenet. Evol. 48, 61-73 (2008).
Bird	Sasia ochracea	N	below	0.3665	J. Fuchs et al., J. Biogeogr. 35, 565-575 (2008).
Bird	Sclerurus scansor	S	below	0.6	F.M. D'Horta et al., Mol. Ecol. 20, 1923-1935 (2011).
Bird	Serinus canaria	N	below	1.1	C. Dietzen et al., J. Ornithol. 147, 485-494 (2006).
Bird	Setophaga ruticilla	N	both	1.1055	G.J. Colbeck et al. J.Hered. 99, 453-463 (2008).
Bird	Sitta carolinensis	N	both	2.4	G.M. Spellman & J. Klicka, Mol. Ecol. 1729-1740 (2007).
Bird	Spizella passerina	N	both	0.07353	B. Mila et al., Evolution 60, 2403-2409 (2006).
Bird	Spizixos semitorques	N	below	0.087	B. Gao et al., Int. J. Mol. Sci. 12, 3635-3647 (2011).
Bird	Stipiturus malachurus	S	both	2.375	S.C. Donellan et al., Emu 109, 143-152 (2009).
Bird	Strix aluco	N	both	0.274665	P.H. Brito Mol. Ecol. 14, 3077-3094 (2005).
Bird	Strix nebulosa	N	both	0.13315	J.M. Hull et al., Mol. Phylogenet. Evol. 56, 212-221 (2010).
Bird	Strix occidentalis	N	both	1.025	S.M. Haig et al. Conserv. Genet. 5, 683-705 (2004).
Bird	Struthio camelus	S	below	3.85	S. Freitag & T.J. Robinson, The Auk 110, 614-622 (1993).
Bird	Sula leucogaster	N	below	0.995	J.A. Morris-Pocock et al., Mol. Phylogenet. Evol. 54, 883-896 (2010).
Bird	Sula sula	N	below	1.1505	J.A. Morris-Pocock et al., Mol. Phylogenet. Evol. 54, 883-896 (2010).
Bird	Sylvia cantillans	N	both	2.1	M. Brambilla et al., Mol. Phylogenet. Evol. 48, 461-472 (2008).
Bird	Tetrao urogallu	N	above	0.171	R. Rodriguez-Munoz et al., Conserv. Genet. 8, 659-670 (2007).
Bird	Tetraogallus tibetanus	N	below	0.046	B. An et al., Mol. Phylogenet. Evol. 50, 526-533 (2009).
Bird	Toxostoma curvirostre	N	below	0.5	R.M. Zink & R.C. Blackwell-Rago, The Condor 102, 881-886 (2000).
Bird	Uria aalge	N	both	0.3	V.L. Friesen et al., Mol. Ecol. 5, 793-805 (1996).
Bird	Wilsonia pusilla	N	both	0.048077	M. Kimura et al. Mol. Ecol. 11, 1605-1616 (2002).
Bird	Xiphorhynchus fuscus	S	below	0.79	G.S. Cabanne et al. Mol. Phylogenet. Evol. 49, 760-773 (2008).
Fish	Aphanius fasciatus	N	both	1.287	A. M. Pappalardo et al., J. Fish Biol. 72, 1154–1173 (2008).
Fish	Aphyocypris kikuchii	N	below	0.25	H. D. Lin et al., J. Fish Biol. 72, 2011–2025 (2008).
Fish	Barbus sclateri	N	below	0.896	H. F. Ganteet al. Mol. Ecol. 18, 3240–3255 (2009).
Fish	Basilichthys microlepidotus	S	below	0.31	C. Quezada-Romegialli et al., Environ. Biol. Fish. 89, 173–186 (2010).
Fish	Candidia barbatus	N	below	3.14	C. F. Wang et al. Zool. J. Linn. Soc. 161, 613–632 (2011).
Fish	Cobitis sinensis	N	below	8.195	T. Y. Chiang et al., J. Fish Biol. 76, 1173–1189 (2010)
Fish	Coregonus clupeaformis	N	above	0.014	M. C. Gagnon & B. Anger, Mol. Ecol. 15, 1051–1065 (2006).
Fish	Craterocephalus stercusmuscarum	S	below	1	D. J. McGlashan & J. M. Hughes, J. Fish Biol. 59, 55–67 (2001).
Fish	Esox lucius	N	above	0.0149	M. C. Gagnon & B. Angers, Mol. Ecol 15, 1051–1065 (2006).
Fish	Etheostoma basilare	N	below	8	P. R. Hollingsworth Jr & T. J. Near, Evolution 63, 228–243 (2009).
Fish	Etheostoma blennioides	N	both	1.5	A. E. Haponski & C. A. Stepien, Mol. Phylogenet. Evolution 49, 69–83 (2008)
Fish	Etheostoma derivatum	N	below	2.37	P. R. Hollingsworth Jr & T. J. Near, Evolution 63, 228–243 (2009).
Fish	Etheostoma obeyense	N	below	6.05	P. R. Hollingsworth Jr & T. J. Near, Evolution 63, 228–243 (2009).
Fish	Etheostoma smithi	N	below	3.42	P. R. Hollingsworth Jr & T. J. Near, Evolution 63, 228–243 (2009).
Fish	Galaxias divergens	S	above	3.15	J. M. Waters et al., Biol. J. Linn. Soc., 88, 367–376 (2006).
Fish	Galaxias gollumoides	S	above	0.4	R. M. McDowall & W. L. Chadderton, J. Roy. Soc. New Zealand (1999).
Fish	Galaxias maculatus	S	both	11.4	J. M. Waters & C. P. Burridge, Mol. Phylogenet. Evol. 11, 1-12 (1999).
Fish	Galaxias platei	S	both	0.7	D. E. Ruzzante et al., Mol. Ecol. 17, 2234–2244 (2008).
Fish	Galaxias prognathus	S	above	0.3	J. M. Waters & D. Craw, Freshwater Biol. 53, 521–534 (2008).
Fish	Galaxias zebratus	S	below	5.5	J. M. Waters & J. A. Cambray, J. Fish Biol. 50, 1329-1338 (1997).
Fish	Galaxiella pusilla	S	both	4	R. A. Coleman et al,. Conserv. Genet. 11:1911–1928 (2010).
Fish	Gobiomorphus breviceps	S	above	5.25	P. J. Smith et al., J. Fish Biol. 67, 627—639 (2005).
Fish	Gymnocephalus cernuus	N	above	0.45	C. A. Stepien & J. E. Faber, Mol. Ecol. 7, 1757-1769 (1998).
Fish	Gymnocypris chilianensis	N	both	0.38	D. M. O'Bryan et al., J. Fish Biol. 77, 2072–2092 (2010).
Fish	Gymnocypris przewalskii	N	below	0.632426	D. M. O'Bryan et al., J. Fish Biol. 77, 2072–2092 (2010).
Fish	Hemibarbus labeo	N	both	3.39	C. J. Lin et al., Zoologica Scripta 39, 23-35 (2010).
Fish	Leuciscus leuciscus	N	above	6.3	C. Costedoat et al. Mol. Phylogenet. Evol. 41, 127–148 (2006).
Fish	Leuciscus souffia	N	above	5.09	W. Salzburger et al. Mol. Ecol. 12, 2371–2386 (2003).
Fish	Lota lota	N	above	1	J. K. Van Houdt et al. Mol. Phylogenet. Evol. 29, 599–612 (2003).
Fish	Macquaria ambigua	S	below	1.5	L. K. Faulks et al., J. Biogeogr. 37, 1329–1340 (2010).
Fish	Macquaria australasica	S	below	2	L. K. Faulks et al., Conserv Genet 11, 921–934 (2010).
Fish	Mogurnda adspersa	S	below	3.25	L. K. Faulks et al., Marine Freshwater Res., 59, 89–96 (2008).
Fish	Nematolosa erebi	S	below	0.15	J. M. Hughe & M. J. Hillyers, J. Fish Biol., 68, 270–291 (2006).
Fish	Notropis nubilus	N	below	2.13	P. B. Berendzen et al., J. Fish Biol. 77, 1114-1136 (2010).
Fish	Noturus exilis	N	both	5.26	M. E. Hardy et al., Mol. Ecol. 11, 2393-2403 (2002).
Fish	Osmerus mordax	N	above	0.35	M. F. Barrette et al., Biol. J. Linn. Soc. 97, 140–151. (2009).
Fish	Perca flavescens	N	above	0.5	M. C. Gagnon & B. Anger, Mol. Ecol. 15, 1051–1065 (2006).
Fish	Percichthys trucha	S	both	3.2	D. E. Ruzzante et al., Mol. Ecol. 17, 2234–2244 (2008).
Fish	Pungitius pungitius	N	above	0.39	J. T. Aldenhoven et al., Mol. Ecol. 19, 4061–4076 (2010).
Fish	Retropinna semoni	S	below	1.5	J. M. Hughes & M. J. Hillyer, J. Fish Biol. 68, 270–291 (2006).
Fish	Rhadinocentrus ornatus	S	below	6.92	T. J. Page et al., Journal of Fish Biology 59, 55–67 (2001).
Fish	Richardsonius balteatus	N	both	1.6	D. D. Houston et al., Mol. Phylogenet. Evol. 55, 259–273 (2010).
Fish	Richardsonius egregius	N	both	1.4	D. D. Houston et al., Mol. Phylogenet. Evol. 55, 259–273 (2010).
Fish	Rutilus rutilus	N	above	3.6	M. H. D. Larmuseau et al. J. Fish Biol. 75, 332–353 (2009).
Fish	Salmo trutta	N	both	1.275	M. Cortey et al., Mol. Phylogenet. Evol. 33, 831–844 (2004).
Fish	Sander vitreus	N	above	1.5	C. A. Stepien & J. E. Faber, Mol. Ecol. 7, 1757-1769 (1998).
Fish	Squalius carolitertii	N	above	2.01	V. Almada & C. Sousa-Santos, Mol. Phylogenet. Evol. 57, 924–931 (2010).
Fish	Squalius pyrenaicus	N	both	3.2	V. Almada & C. Sousa-Santos, Mol. Phylogenet. Evol. 57, 924–931 (2010).
Fish	Tandanus tandanus	S	below	10.99	D. R. Jerry, Marine and Freshwater Research, 59, 351–360 (2008).
Fish	Thymallus thymallus	N	above	0.65	B. Gum, Fisheries Manag. Ecol. 16, 37–51 (2009).
Fish	Trichomycterus areolatus	S	below	0.737	C. Quezada-Romegialli et al., Environ. Biol. Fish. 89, 173–186 (2010).
Fish	Vimba vimba	N	both	1.5	B. Hänfling et al., J. Fish Biol. 75, 2269–2286 (2009).
Mammal	Abrothrix olivaceus	S	above	0.59	E. Rodriguez-Serrano et al., Mamm. Biol. 73, 309-317 (2008).
Mammal	Alouatta guariba	S	below	1.1	F. de M. Martins et al. Primates 52, 77–87 (2011).
Mammal	Anourosorex yamashinai	N	below	0.67	S. L. Yuan et al., Mol. Ecol. 15, 2119-2130 (2006).
Mammal	Apodemus flavicollis	N	both	2.3	J. Michaux et al., Mol. Phylogenet. Evol. 32, 788-798 (2004).
Mammal	Apodemus sylvaticus	N	both	1.55	J. Michaux et al., Mol. Ecol. 12, 685-697 (2003).
Mammal	Arvicola sapidus	N	both	0.619	A. Centeno-Cuadros et al., Mol. Ecol. 18, 3652-3667 (2009).
Mammal	Blarina brevicauda	N	both	1.2	S. V. Brant & G. Orti, Mol. Ecol. 12, 1435-1449 (2003).
Mammal	Blarina carolinensis	N	below	2.13	S. V. Brant & G. Orti, Mol. Phylogenet. Evol., 22, 163-173 (2002).
Mammal	Burramys parvus	S	below	0.54	P. Mitrovski et al., Mol. Ecol. 16, 75-87 (2007).
Mammal	Canis latrans	N	both	0.42	C. Vila et al., Mol Ecol 8, 2089-2103 (1999).
Mammal	Canis lupus	N	both	0.29	C. Vila et al., Mol Ecol 8, 2089-2103 (1999).
Mammal	Capreolus capreolus	N	both	0.225	E. Randi et al., Heredity 80, 429-437 (1998).
Mammal	Capreolus pygargus	N	above	0.28	E. Randi et al., Heredity 80, 429-437 (1998).
Mammal	Cerdocyon thous	S	below	0.5	L. Tchaicka et al. Mol. Ecol. 16, 819-838 (2007).
Mammal	Cervus elaphus	N	both	0.271	Skog et al., J. Biogeogr. 36, 66-77 (2009).
Mammal	Chimarrogale platycephala	N	both	3.99	S. dubey et al. Mol. Phylogenet. Evol. 44, 126–137 (2007).
Mammal	Chodsigoa hypsibia	N	below	0.25	K. He et al., Mol. Phylogenet. Evol. 56, 734–746 (2010).
Mammal	Chodsigoa parca	N	below	1.59	K. He et al., Mol. Phylogenet. Evol. 56, 734–746 (2010).
Mammal	Chodsigoa sodalis	N	below	0.62	S. Dubey et al. Mol. Phylogenet. Evol. 44, 126–137 (2007).
Mammal	Cricetus cricetus	N	above	0.116	K. Neumann et al., Mol. Ecol. 14, 1473-1483 (2005).
Mammal	Crocidura hirta	S	below	1.27	S. Dubey et al. Mol. Phylogenet. Evol. 47, 877–882 (2008).
Mammal	Crocidura leucodon	N	both	0.691	S. Dubey et al. J. Evol. Biol. . 20, 1799–1808 (2007).
Mammal	Crocidura russula	N	both	0.06	J. F. Cosson et al., Mol. Ecol. 14, 1151–1162. (2005).
Mammal	Crocidura sicula	N	below	0.67	S. dubey et al. Mol. Phylogenet. Evol. 44, 126–137 (2007).
Mammal	Crocidura suaveolens	N	both	1.88	S. Dubey et al. Mol. Phylogenet. Evol. 38, 635–647 (2006).
Mammal	Cryptomys hottentotus	S	below	6.25	C. G. Faulkes et al., Mol. Ecol. 13, 613-629 (2004).
Mammal	Dama dama	N	below	0.423	M. Masseti et al., Biol. J. Linn. Soc., 93, 835-844 (2008).
Mammal	Deltamys kempi	S	below	0.2113	M. A. Montes et al., J . Evol. Biol. 21, 1823-1835 (2008).
Mammal	Desmodus rotundus	S	below	1.2175	F. M. Marins et al. BMC Evol. Biol. 9, 294 (2009).
Mammal	Diceros bicornis	S	below	1.115	S. M. Brown & B. A. Houlden, Conserv. Genet. 1, 365-370 (2000).
Mammal	Dicrostonyx groenlandicus	N	above	0.1	V. B. Fedorov & N. C. Stenseth, Proc. R. Soc. Lond. B 269, 2071-2077 (2002).
Mammal	Dusicyon australis	S	above	0.33	G. J. Slater et al., Curr. Biol.19, 937-938 (2009).
Mammal	Elephantulus edwardii	S	below	1.73	H. A. Smit et al., Mol. Ecol. 16, 2680-2692 (2007).
Mammal	Elephas maximus	N	below	1.88	T. N. C. Vidya et al., Proc. R. Soc. B 276, 893-902 (2009).
Mammal	Eospalax baileyi	N	below	1.2	L. Z. Tang et al., J. Biogeogr. 37, 657-668 (2010).
Mammal	Episoriculus caudatus	N	below	0.28	K. He et al., Mol. Phylogenet. Evol. 56, 734–746 (2010).
Mammal	Episoriculus fumidus	N	below	1.19	S. Dubey et al. Mol. Phylogenet. Evol. 44, 126–137 (2007).
Mammal	Episoriculus leucops	N	below	0.07	K. He et al., Mol. Phylogenet. Evol. 56, 734–746 (2010).
Mammal	Episoriculus macrurus	N	below	0.57	K. He et al., Mol. Phylogenet. Evol. 56, 734–746 (2010).
Mammal	Eptesicus isabellinus	N	below	0.029	J. Juste et al., Heredity 103, 178-87 (2009).
Mammal	Equus zebra	S	below	0.362	Y. Moodley & E. H. Harley, Conserv. Genet. 6:953-968 (2005).
Mammal	Erinaceus concolor	N	both	1.95	J. M. Seddon et al., Mol. Ecol. 10, 2187-2198 (2001).
Mammal	Erinaceus europaeus	N	both	1.95	J. M. Seddon et al., Mol. Ecol. 10, 2187-2198 (2001).
Mammal	Galea musteloides	S	both	2.1	J. L. Dunnum & J. Salazar-Bravo, J. Mammal. 91, 243–259 (2010).
Mammal	Glirulus japonicus	N	both	5	S. P. Yasuda et al., J. Zool. Syst. Evol. Res. 45, 155-162 (2007).
Mammal	Hipposideros armiger	N	below	0.0882	L. Xu et al., J. Heredity 101, 562–572 (2010).
Mammal	Lontra felina	S	both	0.49	J. A. Vianna et al., J. Heredity 101, 676–689 (2010).
Mammal	Lycaon pictus	S	below	0.34	D. J. Girman et al., Mol. Ecol. 10, 1703-1723 (2001).
Mammal	Macaca cyclopis	N	below	0.4	J. H. Chu et al., Mol. Phylogenet. Evol. 43, 418-429 (2007).
Mammal	Macaca fuscata	N	below	0.4	J. H. Chu et al., Mol. Phylogenet. Evol. 43, 418-429 (2007).
Mammal	Macaca sylvanus	N	below	1.545	L. Modolo et al., Proc. Natl. Acad. Sci. 20, 7392-7397 (2005).
Mammal	Martes pennanti	N	both	0.133	R. E. Drew et al., Molecular Ecology 12, 51-62 (2003).
Mammal	Meles meles	N	both	1.42	J. Marmi et al., Mol. Ecol. 15, 1007-1020 (2006).
Mammal	Microdipodops pallidus	N	both	4.38	J. C. Hafneret al., J. Biogeogr. 35, 2102-2118 (2008).
Mammal	Microtus arvalis	N	both	0.412	S. Fink et al., Mol. Ecol. 13, 3501-3514 (2004).
Mammal	Microtus longicaudus	N	both	0.34	C. J. Conroy & J. A. Cook, Mol. Ecol. 9, 165-175 (2000).
Mammal	Microtus oeconomus	N	above	0.39	C. Brunhoff et al. Mol. Ecol. 12, 957-968 (2003).
Mammal	Miniopterus schreibersii	N	both	0.233	R. Bilgin et al., BMC Evol. Biol. 8, 209 (2008).
Mammal	Myopus schisticolor	N	above	0.138	V. B. Fedorov et al. Mol. Ecol. 17, 598-610 (2008).
Mammal	Myosorex sclateri	S	below	3.91	S. Dubey et al. Mol. Phylogenet. Evol. 44, 126–137 (2007).
Mammal	Myosorex varius	S	below	1.82	S. Dubey et al. Mol. Phylogenet. Evol. 44, 126–137 (2007).
Mammal	Myotis davidii	N	below	0.201	Y. You et al., BMC Evol. Biol. 10, 208 (2010).
Mammal	Mystacina tuberculata	S	both	0.805	B. D. LLOYD, Mol. Ecol. 12, 1895-1911 (2003).
Mammal	Nectogale elegans	N	below	0.07	K. He et al., Mol. Phylogenet. Evol. 56, 734–746 (2010).
Mammal	Neofelis nebulosa	N	below	1.41	V. A. Buckley-Beason et al., Curr. Biol. 16, 2371-2376
Mammal	Neomys anomalus	N	both	4.1	S. Dubey et al. Mol. Phylogenet. Evol. 44, 126–137 (2007).
Mammal	Neomys fodiens	N	both	1	R. Castiglia et al., J. Zool. Syst. Evol. Res. 45, 255-262 (2007).
Mammal	Neotoma fuscipes	N	both	2	M. D. Matocq et al., Mol. Ecol. 11, 229-242 (2002).
Mammal	Neotoma mexicana	N	both	3.16	C. Edwards & R. Bradley, J. Mammal., 83, 20-30 (2002).
Mammal	Niviventer confucianus	N	both	0.51	W. Chen et al., J. Zool. 284, 215–223 (2011).
Mammal	Otomops martiensseni	S	below	1.2	J. M. Lamb et al., Acta Chiropter. 10, 21-40 (2008).
Mammal	Ozotoceros bezoarticus	S	below	1.6	S. Gonzales et al. Mol. Ecol. 7, 47-56 (1998).
Mammal	Panthera tigris	N	both	0.09	S. J. Luo et al., PloS Biol. 2, e442 (2004).
Mammal	Papio ursinus	S	below	1.84	R. Sithaldeen et al., Mol. Phylogenet. Evol. 53, 1042-1048 (2009).
Mammal	Peromyscus maniculatus gracilis	N	both	0.059	Z. S. Taylor & S. M. G. Hoffman, Can. J. Zool. 88, 404-415 (2010).
Mammal	Petaurista leucogenys	N	both	0.7	T. Oshida et al. Zoological Science 18, 107-114 (2001).
Mammal	Petaurus breviceps	S	below	4.77	M. Malekian et al., Mol. Phylogenet. Evol. 54, 122–135 (2010).
Mammal	Petaurus norfolcensis	S	below	1.22	A. Pavlova et al., Conserv. Genet. 11, 2393–2407 (2010).
Mammal	Phascogale tapoatafa	S	below	0.65	P. B. S. Spencer et al., Aust. J. Zool., 49, 369-377 (2001).
Mammal	Phenacomys intermedius	N	both	1.8	A. S. Chavez & G. J. Kenagy, J. Mammal. 91, 874-885 (2010).
Mammal	Phoca vitulina	N	both	1.95	H. F. Stanley et al. Mol. Biol. Evol. 13, 368-382 (1996).
Mammal	Pipistrellus abramus	N	both	0.22	L. Wei et al., Biol. J. Linn. Soc. 99, 582-594 (2010).
Mammal	Plecotus auritus	N	above	0.8	J. Juste et al., Mol. Phylogenet. Evol. 31, 1114–1126 (2004).
Mammal	Procapra gutturosa	N	above	0.225	P. A. Sorokin et al., Russ. J. Genet., 41, 1101-1105 (2005).
Mammal	Pseudois nayaur	N	below	1.5	J. Feng et al., J. heredITY 92, 9-15 (2001).
Mammal	Pseudomys shortridgei	S	below	1.43	M. Salinas et al., Aust. J. Zool. 57, 41-47 (2009).
Mammal	Pteromys volans	N	both	0.3	T. Oshida et al. Mol. Ecol. 14, 1191-1196 (2005).
Mammal	Pteronotus davyi	N	both	0.05	L. M. Guevara-chumacero et al., J. Mammal. 91, 220-232 (2010).
Mammal	Pudu puda	S	both	0.3	M. Fuentes-Hurtado et al. Studies on Neotropical Fauna and Environment 46, 23–33 (2011).
Mammal	Rattus fuscipes	S	below	0.72	K. C. Rowe et al., Syst. Biol. 60, 188–203 (2011).
Mammal	Rattus lutreolus	S	both	0.43	K. C. Rowe et al., Syst. Biol. 60, 188–203 (2011).
Mammal	Rattus tunneyi	S	below	0.37	K. C. Rowe et al., Syst. Biol. 60, 188–203 (2011).
Mammal	Rattus vilossisimus	S	below	0.079	K. C. Rowe et al., Syst. Biol. 60, 188–203 (2011).
Mammal	Rhinolophus affinis	N	below	0.9	X. G. Mao et al., Mol. Ecol. 19, 2754–2769( 2010).
Mammal	Rhinolophus euryale	N	both	0.478	R. Bilgin et al., Acta chiropt. 10, 41–49, (2008).
Mammal	Rhinolophus ferrumequinum	N	both	0.542	R. Bilgin et al., Acta Chiropt. 11, 53–60 (2009).
Mammal	Rhinopithecus bieti	N	below	0.85	Z. Liu et al., Mol. Ecol. 16, 3334-3349 (2007).
Mammal	Rhinopithecus roxellana	N	below	0.4	M. Li et al., Am. J. Primat. 69, 1195-1209 (2007)
Mammal	Sminthopsis crassicaudata	S	below	1.7	S. J. B. Cooper et al., Aust. J. Zool., 48, 461-473 (2000).
Mammal	Sorex monticolus	N	both	1.2	J. E. Maldonaldo et al., Mol. Ecol. 10, 127-147 (2001).
Mammal	Soriculus nigrescens	N	below	0.34	K. He et al., Mol. Phylogenet. Evol. 56, 734–746 (2010).
Mammal	Spermophilus parryii	N	above	0.938	A. A. Eddingsaas et al., J. Mammal., 85, 601-610 (2004).
Mammal	Suncus etruscus	N	both	1.21	S. dubey et al. Mol. Phylogenet. Evol. 44, 126–137 (2007).
Mammal	Suncus varilla	S	below	0.08	S. Dubey et al. Mol. Phylogenet. Evol. 47, 877–882 (2008).
Mammal	Sus scrofa	N	both	0.7	M. Scandura et al., Mol. Ecol. 17, 1745-1762 (2008).
Mammal	Tamias striatus	N	both	0.2	K. C. Rowe et al., PNAS USA 15, 2119-2130 (2004).
Mammal	Taurotragus oryx	S	below	0.697	E. D. Lorenzen et al., J. Biogeogr. 37, 571-581 (2010).
Mammal	Thylamys pallidior	S	both	2.04	J. K. Braun et al., J. Mammal. 86, 147–159 (2005).
Mammal	Thylogale billardierii	S	above	1.41	P. Macqueen et al., Mol. Ecol. 18, 3291-3306 (2009).
Mammal	Thylogale stigmata	S	below	3.625	P. Macqueen et al., Mol. Phylogenet. Evol. 57, 1134–1148 (2010).
Mammal	Vulpes vulpes	N	both	0.4	K. B. Aubry et al. Mol. Ecol. 18, 2668-2686 (2009).
Mammal	Zalophus californianus	N	below	6.6	J. E. Maldonado et al., Marine Mammal Sci., 11, 46-58
Reptile	Agama atra	S	below	1.64	B. L. Swart, K. A. Tolley, C. A. Matthee. J. Biogeogr. 36, 78–87 (2009).
Reptile	Agama impalearis	N	below	9	R. P. Brown, N. M. Suarez, J. Pestano, Mol. Phylogenet. Evol. 24, 324–332 (2002).
Reptile	Agkistrodon bilineatus	N	below	0.51	M. E. Douglas, M. R. Douglas, G. W. Schuett, L. W. Porras, J. Biogeogr. 36, 1164–1180 (2009).
Reptile	Agkistrodon contortrix	N	both	1.38	T. J. Guhier, F. T. Burbrink. Mol. Phylogenet. Evol. 48, 543–553 (2008).
Reptile	Agkistrodon piscivorus	N	below	2.5	T. J. Guhier, F. T. Burbrink. Mol. Phylogenet. Evol. 48, 543–553 (2008).
Reptile	Anguis colchica	N	both	2.65	V. Gvozdík, D. Jandzik, P. Lymberakis, D. Jablonski, J. Moravec, Mol. Phylogenet. Evol. 55, 460–472 (2010).
Reptile	Apalone ferox	N	below	3.75	D. W Weisrock & F. J. Janzen. Mol. Phylogenet. Evol. 14, 152–164 (2000).
Reptile	Archaeolacerta bedriagae	N	both	4.78	Salvi et al. Mol. Phylogenet. Evol. 56, 690–697 (2010).
Reptile	Bassiana duperreyi	S	both	4.5	S. Dubey & R. Shine, PLos ONE 5, e12982 (2010).
Reptile	Bassiana platynota	S	below	3.35	S. Dubey & R. Shine, PLos ONE 5, e12982 (2010).
Reptile	Bassiana trilineata	S	below	2.7	S. Dubey & R. Shine, PLos ONE 5, e12982 (2010).
Reptile	Bitis arietans	N	below	4	C. E. Pook, U. Joger, N. Stümpel, W. Wüster, Mol. Phylogenet. Evol. 53, 792–807 (2009).
Reptile	Blanus cinereus	N	both	5.2	E. M. Albert et al., Mol. Ecol. 16, 1519–1531 (2007).
Reptile	Chalcides bedriagae	N	both	2.1	S. Carranza et al., Mol. Phylogenet. Evol. 46, 1071–1094 (2008).
Reptile	Chalcides chalcides	N	both	1.4	S. Carranza et al., Mol. Phylogenet. Evol. 46, 1071–1094 (2008).
Reptile	Chalcides coeruleopunctatus	N	below	1	S. Carranza et al., Mol. Phylogenet. Evol. 46, 1071–1094 (2008).
Reptile	Chalcides minutus*	N	below	1	S. Carranza et al., Mol. Phylogenet. Evol. 46, 1071–1094 (2008).
Reptile	Chalcides mionecton	N	below	3.2	S. Carranza et al., Mol. Phylogenet. Evol. 46, 1071–1094 (2008).
Reptile	Chalcides ocellatus	N	below	4.6	S. Carranza et al., Mol. Phylogenet. Evol. 46, 1071–1094 (2008).
Reptile	Chalcides sepsoides	N	below	1.4	S. Carranza et al., Mol. Phylogenet. Evol. 46, 1071–1094 (2008).
Reptile	Chalcides sexlineatus*	N	below	2.2	S. Carranza et al., Mol. Phylogenet. Evol. 46, 1071–1094 (2008).
Reptile	Chalcides sphenopsiformis	N	below	1.1	S. Carranza et al., Mol. Phylogenet. Evol. 46, 1071–1094 (2008).
Reptile	Chalcides striatus	N	both	0.8	S. Carranza et al., Mol. Phylogenet. Evol. 46, 1071–1094 (2008).
Reptile	Chamaeleo chamaeleon	N	below	1.9	S. Carranza et al., Mol. Phylogenet. Evol. 46, 1071–1094 (2008).
Reptile	Charina bottae	N	both	5.31	C. R. Feldman, G. S. Spicer, Mol. Ecol. 15, 2201–2222 (2006).
Reptile	Chersina ungulata	S	below	9.4	S. R. Daniels et al., Mol. Phylogenet. Evol. 45, 915–926 (2007).
Reptile	Coluber constrictor	N	both	6	F. T. Burbrink et al., Mol. Phylogenet. Evol. 47, 274–288 (2008).
Reptile	Contia tenuis	N	both	5.63	C. R. Feldman & G. S. Spicer, Mol. Ecol. 15, 2201–2222 (2006).
Reptile	Coronella austriaca	N	both	5.05	X. Santos et al., Amphibia-Reptilia 29 (2008): 35-47
Reptile	Crotalus atrox	N	below	1.36	T. A. Castoe, C. L. Spencer, C. L. Parkinson, Mol. Phylogenet. Evol. 42, 193–212 (2007).
Reptile	Crotalus cerastes	N	below	1.53	M. E. Douglas, M. R. Douglas, G. W. Schuett, L. W. Porras, Mol. Ecol. 15, 3353–3374 (2006).
Reptile	Crotalus lepidus	N	below	2.47	R. W. Bryson et al., J. Biogeogr. 38, 697–710 (2011).
Reptile	Crotalus mitchellii	N	below	3.7	M. E. Douglas, M. R. Douglas, G. W. Schuett, L. W. Porras, Mol. Ecol. 15, 3353–3374 (2006).
Reptile	Crotalus ruber	N	below	0.21	M. E. Douglas, M. R. Douglas, G. W. Schuett, L. W. Porras, Mol. Ecol. 15, 3353–3374 (2006).
Reptile	Crotalus tigris	N	below	0.19	M. E. Douglas, M. R. Douglas, G. W. Schuett, L. W. Porras, Mol. Ecol. 15, 3353–3374 (2006).
Reptile	Ctenosaura conspicuosa	N	below	1.73	C. M. Davy et al. J. Biogeogr. 38, 272-284 (2011).
Reptile	Ctenosaura hemilopha	N	below	1.37	C. M. Davy et al. J. Biogeogr. 38, 272-284 (2011).
Reptile	Ctenosaura pectinata	N	below	3.58	C. M. Davy et al. J. Biogeogr. 38, 272-284 (2011).
Reptile	Ctenotus taeniolatus	S	below	1.75	D. J. Colgan, D. O’Meally, R. A. Sadlier, Aust. J. Zool. 57, 317–328 (2009).
Reptile	Cyclodina alani	S	below	3.14	D. G. Chapple, C. H. Daugherty, P. A. Ritchie, Biol. J. Linn. Soc. 95, 388–408 (2008).
Reptile	Cyclodina macgregori	S	both	0.5	D. G. Chapple, C. H. Daugherty, P. A. Ritchie, Biol. J. Linn. Soc. 95, 388–408 (2008).
Reptile	Cyclodina oliveri	S	below	1.36	D. G. Chapple, C. H. Daugherty, P. A. Ritchie, Biol. J. Linn. Soc. 95, 388–408 (2008).
Reptile	Cyclodina ornata	S	both	7	D. G. Chapple, C. H. Daugherty, P. A. Ritchie, Biol. J. Linn. Soc. 95, 388–408 (2008).
Reptile	Cyclodina townsi	S	below	2.79	D. G. Chapple, C. H. Daugherty, P. A. Ritchie, Biol. J. Linn. Soc. 95, 388–408 (2008).
Reptile	Cyclodina whitakeri	S	both	0.79	D. G. Chapple, C. H. Daugherty, P. A. Ritchie, Biol. J. Linn. Soc. 95, 388–408 (2008).
Reptile	Cyclodomorphus praealtus	S	below	2	T. Koumoundouros, J. Sumner, N. Clemann, D. Stuart-Fox, Biol. Cons. 992-1002 (2009).
Reptile	Diadophis punctatus	N	both	6.89	F. M. Fontanella, C. R. Feldman, M. E. Siddall, F. T. Burbrink, Mol. Phylogenet. Evol. 46, 1049–1070 (2008).
Reptile	Dinarolacerta mosorensis	N	above	1.6	K. Ljubisavljevic, O. Arribas, G. Dzukic, S. Carranza, Zootaxa 1613, 1–22 (2007)
Reptile	Diplodactylus stenodactylus	S	below	21.5	M. Peppers, P. Doughty, J. S. Keogh. Mol. Phylogenet. Evol. 41, 539–555 (2006).
Reptile	Diporiphora australis	S	below	6.9	Edwards Melville (J. Biogeogr.) (2010) 37, 1543–1556
Reptile	Drysdalia coronoides	S	both	1.25	S. Dubey, J. S. Keogh, R. Shine, Mol. Phylogenet. Evol.. (online early) DOI: 10.1016/j.ympev.2010.04.028
Reptile	Drysdalia mastersii	S	below	0.7	S. Dubey, J. S. Keogh, R. Shine, Mol. Phylogenet. Evol.. (online early) DOI: 10.1016/j.ympev.2010.04.028
Reptile	Egernia guthega	S	below	1.4	D. G. Chapple, J. S. Keogh, M. N. Hutchinson, Mol. Ecol. 14, 1279–1292 (2005).
Reptile	Egernia montana	S	below	3.25	D. G. Chapple, J. S. Keogh, M. N. Hutchinson, Mol. Ecol. 14, 1279–1292 (2005).
Reptile	Egernia whitii	S	both	7.85	D. G. Chapple, J. S. Keogh, M. N. Hutchinson, Mol. Ecol. 14, 1279–1292 (2005).
Reptile	Elaphe quadrivirgata	N	both	0.8	T. Kuriyama, M. et al. J. Biogeogr. 38, 259–271 (2011).
Reptile	Elgaria multicarinata	N	both	4.38	C. R. Feldman & G. S. Spicer, Mol. Ecol. 15, 2201–2222 (2006).
Reptile	Emy marmorata	N	both	5.6	P.Q. Spinks et al. Mol. Ecol. 19, 542–556 (2010).
Reptile	Eulamprus leuraensis	S	below	1.47	S. Dubey & R. Shine, J. Biogeogr. 37, 902–914 (2010).
Reptile	Eumeces algeriensis	N	below	1	S. Carranza et al., Mol. Phylogenet. Evol. 46, 1071–1094 (2008).
Reptile	Eumeces egregius	N	below	4	L. C. Branch et al., Conserv. Genet. 4, 199–212 (2003).
Reptile	Eumeces fasciatus	N	both	2.85	B. J. Howes et al., Mol. Phylogenet. Evol. 40, 183–196 (2006).
Reptile	Eumeces schneideri	N	both	2.8	S. Carranza et al., Mol. Phylogenet. Evol. 46, 1071–1094 (2008).
Reptile	Gallotia atlantica	N	below	1.62	S. Carranza et al., J. Biogeogr. 33, 1279–1288 (2006).
Reptile	Gallotia galloti	N	below	0.8	R. P. Brown et al., Mol. Phylogenet. Evol. 24, 324–332 (2002).
Reptile	Gloydius brevicaudus	N	below	2.13	L. Ding et al., Mol. Ecol. 20, 1905–1922 (2011).
Reptile	Gopherus polyphemus	N	below	1.3	M. F. Osentosk & T. Lamb, Mol Ecol. 4, 709–718 (1995).
Reptile	Heloderma horridum	N	below	9.71	M. E. Douglas et al., Mol. Phylogenet. Evol. 55, 153–167 (2010).
Reptile	Heloderma suspectum	N	below	2	M. E. Douglas et al., Mol. Phylogenet. Evol. 55, 153–167 (2010).
Reptile	Heteronotia binoei	S	below	6	J. L. Strasburg & M. Kearney, Mol. Ecol. 14, 2755–2772 (2005).
Reptile	Hoplocephalus bungaroides	S	below	0.85	J. Sumner et al. Conserv. Genet. (In press). DOI: 10.1007/s10592–009–9863–7
Reptile	Hoplocephalus stephensii	S	below	0.85	S. J. Keogh et al., Conserv. Genet. 4, 57–65 (2003).
Reptile	Hydromedusa maximiliani	S	below	12	F.L. Souza et al., J. Herpetol. 37, 427–433 (2003).
Reptile	Lacerta agilis	N	above	2.75	U. Joger et al., Zool. Anz. 246, 293–313 (2007).
Reptile	Lacerta schreiberi	N	both	2.49	O. S. Paulo et al., Proc. R. Soc. Lond. B 268, 1625–1630 (2001).
Reptile	Lampropeltis getula	N	both	4.91	R. A. Pyron & F. T. Burbrink, Molecular Ecology 18, 3443–3457 (2008).
Reptile	Lampropeltis zonata	N	both	3.36	C. R. Feldman & G. S. Spicer, Mol. Ecol. 15, 2201–2222 (2006).
Reptile	Lampropholis delicata	S	both	6	Chapple et al., BMC Evolutionary Biology 2011, 11:191
Reptile	Lampropholis guichenoti	S	below	9.77	D. G. Chapple et al., J. Biogeogr. (2011).
Reptile	Laudakia caucasia	N	both	2.1	J. R. Macey et al., Mol. Phylogenet. Evol. 14, 479–483 (2000).
Reptile	Leptotyphlops nigricans	S	below	14.1	S. A. Adalsteinsson et al., Zootaxa 2244, 1–50 (2009).
Reptile	Leptotyphlops scutifrons	S	below	23.1	S. A. Adalsteinsson et al., Zootaxa 2244, 1–50 (2009).
Reptile	Leptotyphlops sylvicolus	S	below	17.5	S. A. Adalsteinsson et al., Zootaxa 2244, 1–50 (2009).
Reptile	Lichanura trivirgata	N	below	7.4	D. A. Wood et al., Mol. Phylogenet. Evol. 46 484–502 (2008).
Reptile	Liolaemus koslowskyi (sensus stricto)	S	below	2.5	M. Morand et al. Zool. Scr. 37, 603–618 (2008).
Reptile	Lucasium stenodactylum	S	below	18	M. Pepper et al., Mol. Phylogenet. Evol. 61, 750-759 (2011).
Reptile	Malpolon monspessulanus	N	both	4.75	S. Carranza et al., J. Biogeogr. 33, 1279–1288 (2006).
Reptile	Mesalina brevirostris	N	below	5.02	P. Kapli et al., Mol. Phylogenet. Evol. 49 102–110 (2008).
Reptile	Naja haje	N	below	1.75	C. E. Pook et al., Mol. Phylogenet. Evol. 53, 792–807 (2009).
Reptile	Namibiana occidentalis	S	below	6.5	S. A. Adalsteinsson et al., Zootaxa 2244, 1–50 (2009).
Reptile	Natrix maura	N	both	5.3	D. Guicking et al., Biol. J. Linn. Soc. 87, 127–143 (2006).
Reptile	Natrix natrix	N	both	6	D. Guicking et al., Biol. J. Linn. Soc. 87, 127–143 (2006).
Reptile	Natrix tesselata	N	both	6.7	D. Guicking et al., Biol. J. Linn. Soc. 87, 127–143 (2006).
Reptile	Nerodia erythrogaster	N	both	0.89	M. C. Brandley et al. Mol. Phylogenet. Evol. (in press).
Reptile	Nerodia fasciata	N	below	1.71	M. C. Brandley et al. Mol. Phylogenet. Evol. 57, 552-560 (2010).
Reptile	Nerodia rhombifer	N	both	1.86	M. C. Brandley et al. Mol. Phylogenet. Evol. 57, 552-560 (2010).
Reptile	Nerodia sipedon	N	both	2.71	M. C. Brandley et al. Mol. Phylogenet. Evol. 57, 552-560 (2010).
Reptile	Nerodia taxispilota	N	below	0.68	M. C. Brandley et al. Mol. Phylogenet. Evol. 57, 552-560 (2010).
Reptile	Oedura lesueurii	S	below	3.52	D. J. Colgan et al., Aust. J. Zool. 57, 317–328 (2009).
Reptile	Oligosoma chloronotum	S	above	5.3	S. N. J. Greaves et al., Mol. Phylogenet. Evol. 45, 729–739 (2007).
Reptile	Oligosoma grande	S	above	3.8	O. Berry & D. Gleeson, Biol. Conserv. 123, 197–210 (2005).
Reptile	Oligosoma inconspicuum	S	above	2.6	S. B. O'Neill et al., Mol. Phylogenet. Evol. 48 1168–1177 (2008).
Reptile	Oligosoma infrapunctatum	S	both	5.4	S. N. J. Greaves et al. J. Biogeogr. 35, 853–864 (2008).
Reptile	Oligosoma lineoocellatum	S	both	7	S. N. J. Greaves et al., Mol. Phylogenet. Evol. 45, 729–739 (2007).
Reptile	Oligosoma longipes	S	above	10.5	D. G. Chapple et al., Mol. Phylogenet. Evol. 52, 470–487 (2009).
Reptile	Oligosoma maccanni	S	above	4.77	S. B. O'Neill et al., Mol. Phylogenet. Evol. 48 1168–1177 (2008).
Reptile	Oligosoma mocco	S	below	2.93	K. M. Hare et al., Mol. Phylogenet. Evol. 46, 303–315 (2008).
Reptile	Oligosoma nigriplantare	S	both	6.58	L. Liggins et al., Mol. Ecol. 17, 3290–3305 (2008).
Reptile	Oligosoma otagense	S	above	3.5	A. Birkett, Masters Thesis, University of Auckland, Auckland, New Zealand.
Reptile	Oligosoma suteri	S	below	0.07	K. M. Hare et al., Mol. Phylogenet. Evol. 46, 303–315 (2008).
Reptile	Oligosoma zelandicum	S	both	0.46	S. B. O'Neill et al., Mol. Phylogenet. Evol. 48 1168–1177 (2008).
Reptile	Ophiomorus punctatissimus	N	below	10.05	N. Poulakakis et al., Mol. Phylogenet. Evol. 47, 396– 402 (2008).
Reptile	Pedioplanis breviceps	S	below	3.8	J. S. Makokha et al., Mol. Phylogenet. Evol. 44, 622–633 (2007).
Reptile	Pedioplanis burchelli	S	below	6	J. S. Makokha et al., Mol. Phylogenet. Evol. 44, 622–633 (2007).
Reptile	Pedioplanis husabensis	S	below	0.9	J. S. Makokha et al., Mol. Phylogenet. Evol. 44, 622–633 (2007).
Reptile	Pedioplanis laticeps	S	below	1	J. S. Makokha et al., Mol. Phylogenet. Evol. 44, 622–633 (2007).
Reptile	Pedioplanis lineoocellata	S	below	3.8	J. S. Makokha et al., Mol. Phylogenet. Evol. 44, 622–633 (2007).
Reptile	Pedioplanis namaquensis	S	below	6.6	J. S. Makokha et al., Mol. Phylogenet. Evol. 44, 622–633 (2007).
Reptile	Phrynocephalus erythrurus	N	below	3.67	Y. T. Jin & N. F. Liu, Mol. Phylogenet. Evol. 54, 933–940 (2010).
Reptile	Plestiodon japonicus	N	both	2.5	M. Honda et al., Pac. Sci. 62, 351–362 (2008).
Reptile	Plestiodon marginatus	N	below	4.4	M. Honda et al., Pac. Sci. 62, 351–362 (2008).
Reptile	Podarcis bocagei	N	above	0.15	C. Pinho et al., Mol. Ecol. 16, 1191–1205 (2007).
Reptile	Podarcis carbonelli	N	both	0.5	C. Pinho et al., Mol. Ecol. 16, 1191–1205 (2007).
Reptile	Podarcis muralis	N	both	2.1	N. Poulakakis et al., Mol. Ecol. 14, 2433–2443 (2005).
Reptile	Podarcis sicula	N	both	2.5	M. Podnar et al., Mol. Ecol. 14, 575–588 (2005).
Reptile	Podarcis taurica	N	both	5.55	N. Poulakakis et al., Mol. Ecol. 14, 2433–2443 (2005).
Reptile	Podarcis vaucheri	N	below	1.6	C. Pinho et al., Mol. Ecol. 16, 1191–1205 (2007).
Reptile	Psammodromus algirus	N	both	3.6	S. Carranza et al., J. Biogeogr. 33, 1279–1288 (2006).
Reptile	Psammodromus hispanicus	N	both	9.6	S. Carranza et al., J. Biogeogr. 33, 1279–1288 (2006).
Reptile	Pseudechis australis	S	below	6.25	U. Kuch et al. Naturwissenschaften (2005) 92:121–127
Reptile	Rhynchoedura ornata	S	below	16.35	M. Pepper et al. 2011 Mol. Phylogenet. Evol. 61, 750-759.
Reptile	Saltuarius moritzi	S	below	15.55	P. J. Couper et al., Rec. Aust. Mus. 60, 87–118 (2008).
Reptile	Saurodactylus brosseti	N	below	4.68	T. Gamble et al., J. Evol. Biol. 24, 231-244 (2011).
Reptile	Sceloporus magister	N	both	3.39	A. D. Leache & D. G. Mulcahy, Mol. Ecol. 16, 5216–5233 (2007).
Reptile	Sceloporus woodi	N	below	5	A. M. Clark et al., Mol. Ecol. 8, 1093–1104 (1999).
Reptile	Sceloporus zosteromus	N	below	2.98	A. D. Leache & D. G. Mulcahy, Mol. Ecol. 16, 5216–5233 (2007).
Reptile	Scincus albifasciatus	N	below	1.2	S. Carranza et al., Mol. Phylogenet. Evol. 46, 1071–1094 (2008).
Reptile	Scincus mitranus	N	below	1	S. Carranza et al., Mol. Phylogenet. Evol. 46, 1071–1094 (2008).
Reptile	Sistrurus catenatus	N	both	4.49	L. S. Kubatko et al., Syst. Biol. 60, 393–409, 2011
Reptile	Sistrurus miliarius	N	below	1.38	L. S. Kubatko et al., Syst. Biol. 60, 393–409, 2011
Reptile	Strophurus ciliaris	S	below	9	P. Oliver et al., Mol. Phylogenet. Evol. 44, 77–88 (2007).
Reptile	Tarentola delalandiii	N	below	7.6	T. Gubitz et al., Mol. Ecol. 9, 1213–1221 (2000).
Reptile	Teira dugesii	N	below	2.8	A. Brehm et al., Mol. Phylogenet. Evol. 26, 222–230 (2003).
Reptile	Testudo graeca	N	below	3	U. Fritz et al., Amphibia-Reptilia 30, 63–80 (2009).
Reptile	Thamnophis validus	N	below	0.3	A. De Queiroz & R. Lawson, Biol. J. Linn. Soc. 95, 409–424 (2008).
Reptile	Timon lepida	N	both	9.43	O. S. Paulo et al., Mol. Ecol. 17, 1535–1551 (2008).
Reptile	Timon tangitana*	N	below	5.47	O. S. Paulo et al., Mol. Ecol. 17, 1535–1551 (2008).
Reptile	Tympanocryptis cephalus	S	below	6.3	L. P. Shoo et al. Mol. Phylogenet. Evol. 48, 528–542 (2008).
Reptile	Tympanocryptis intima	S	below	5.4	L. P. Shoo et al. Mol. Phylogenet. Evol. 48, 528–542 (2008).
Reptile	Tympanocryptis pinguicolla	S	below	1.8	J. Melville et al., Conserv. Genet. 8, 185–195 (2007).
Reptile	typhlops vermicularis	N	both	6.2	P. Kornilios et al. Amphibia-Reptilia 32 (2011): 351-363
Reptile	Uma scoparia	N	below	0.5	R. W. Murphy et al., Arid Environ. 67, 226–247 (2006).
Reptile	Uromastyx dispasar	N	below	0.5	S. A. M. Amer & Y. kumazawa, Biol. J. Linn. Soc. 85, 247–260 (2005).
Reptile	Uromastyx ocellata	N	below	0.5	S. A. M. Amer & Y. kumazawa, Biol. J. Linn. Soc. 85, 247–260 (2005).
Reptile	Urosaurus ornata	N	both	1.56	G. J. Haenel, Mol. Ecol. 16, 4321–4334 (2007).
Reptile	Vipera ammodytes	N	both	4.1	S. Ursenbacher et al., Mol. Phylogenet. Evol. 46, 1116–1128 (2008).
Reptile	Vipera aspis	N	both	3.65	S. Ursenbacher et al., Mol. Phylogenet. Evol. 38, 546–552 (2006).
Reptile	Vipera berus	N	above	1.4	S. Ursenbacher et al., Mol. Ecol. 15, 3425–3437 (2006).
Reptile	Xanthusia henshawi	N	below	8.65	S. Vicario et al., Mol. Phylogenet. Evol. 26, 243–261 (2003).
Reptile	Xanthusia vigilis	N	below	1.5	D. H. Leavitt et al., Mol. Ecol. 16, 4455–4481 (2007).
Reptile	Zootoca vivipara	N	above	2.61	Y. Surget–Groba et al., Mol. Phylogenet. Evol. 18, 449–459 (2001).
